# Supplementary material for: First nationwide survey on Pseudomonas aeruginosa in Bolivia: susceptibility profiles, resistome, and genomic epidemiology
Source: Antimicrob Agents Chemother. 2025 Nov 11;69(12):e01163-25. doi: 10.1128/aac.01163-25 (PMC12691617; doi:10.1128/aac.01163-25)
Supplement: Data S1 — Characteristics of the 140 isolates fully sequenced (110 XDR, one PDR), including the sample type, source, susceptibility profiles, sequence type, acquired resistance determinants, and mutational resistome. [file aac.01163-25-s0001.xlsx]

## Sheet: withPOLandINTRINSIC
Supplementary Dataset 1. Characteristics of the 140 isolates fully sequenced (110 XDR, 1 PDR), including sample type, source, susceptibility profiles, sequence type, acquired resistance determinants and mutational resistome. Except when specifically indicated (OprD) sequence variation refers to wild-type PAO1.
	Hospital-Region	Sample type	Source	TIC	CLSI S≤16 I=32-64 R>128	EUCAST S≤0.001 R>16	TZP	CLSI S≤16 I=32 R>64	EUCAST S≤0.001 R>16	CAZ	CLSI S≤8 I=16 R>32	EUCAST S≤0.001 R>8	C/T	CLSI S≤4 I=8 R>16	EUCAST S≤4 R>4	CZA	CLSI S≤8 R>16	EUCAST S≤8 R>8	FEP	CLSI S≤8 I=16 R>32	EUCAST S≤0.001 R>8	ATM	CLSI S≤8 I=16 R>32	EUCAST S≤0.001 R>16	IPM	CLSI S≤2 I=4 R>8	EUCAST S≤0.001 R>4	I/R	CLSI S≤2 I=4 R>8	EUCAST S≤0.5 R>8	MEM	CLSI S≤2 I=4 R>8	EUCAST S≤2 R>8	CIP	CLSI S≤0.5 I=1 R>2	EUCAST S≤0.001 R>0.5	AMK	CLSI S≤16 I=32 R>64	EUCAST S≤16 R>16	TOB	CLSI S≤1 I=2 R>4	EUCAST S≤2 R>2	CST	CLSI I≤2 R>4	EUCAST S≤4 R>4	FDC	CLSI S≤4 I=8 R>16	EUCAST S≤2 R>2	Magiorakos
PA_Bol1	SANTA CRUZ-3	Urinary	ICU	>512	R	R	>256	R	R	>64	R	R	>32	R	R	>32	R	R	>64	R	R	64	R	R	>64	R	R	>64	R	R	>64	R	R	>16	R	R	>128	R	R	>32	R	R	≤0.5	I	S	4	S	R	XDR
PA_Bol10	SANTA CRUZ-2	Blood	ICU	>512	R	R	128	R	R	>64	R	R	>32	R	R	>32	R	R	>64	R	R	128	R	R	64	R	R	16-32	R	R	>64	R	R	>16	R	R	128	R	R	>32	R	R	1	I	S	1	S	S	XDR
PA_Bol100	LA PAZ-1	Respiratory	ICU	>512	R	R	128	R	R	>64	R	R	>32	R	R	16	R	R	>64	R	R	128	R	R	8	R	R	2	S	I	2	S	S	>16	R	R	64	R	R	>32	R	R	1	I	S	≤0.03	S	S	XDR
PA_Bol101	LA PAZ-1	Respiratory	ICU	>512	R	R	128	R	R	>64	R	R	>32	R	R	32	R	R	>64	R	R	128	R	R	8	R	R	2	S	I	4	I	I	>16	R	R	64	R	R	>32	R	R	1	I	S	≤0.03	S	S	XDR
PA_Bol102	LA PAZ-1	Respiratory	ICU	512	R	R	256	R	R	8	S	I	1	S	S	4	S	S	8	S	I	32	R	R	32	R	R	2	S	I	16	R	R	>16	R	R	≤2	S	S	32	R	R	1	I	S	≤0.03	S	S	XDR
PA_Bol103	LA PAZ-1	Respiratory	ICU	128	R	R	256	R	R	16	I	R	8	I	R	8	S	S	16	I	R	16	I	I	16	R	R	2	S	I	16	R	R	>16	R	R	64	R	R	>32	R	R	1	I	S	0.06	S	S	XDR
PA_Bol105	CHUQUISACA-1	Respiratory	ICU	512	R	R	>256	R	R	>64	R	R	>32	R	R	>32	R	R	>64	R	R	8	S	I	>64	R	R	>64	R	R	>64	R	R	>16	R	R	>128	R	R	>32	R	R	1	I	S	2	S	S	XDR
PA_Bol106	CHUQUISACA-1	Blood	ICU	128	R	R	64	R	R	32	R	R	2	S	S	8	S	S	16	I	R	32	R	R	32	R	R	2	S	I	16	R	R	>16	R	R	8	S	S	>32	R	R	2	I	S	0.12	S	S	XDR
PA_Bol107	CHUQUISACA-1	Urinary	ICU	512	R	R	256	R	R	>64	R	R	>32	R	R	>32	R	R	>64	R	R	8	S	I	>64	R	R	>64	R	R	>64	R	R	>16	R	R	>128	R	R	>32	R	R	1	I	S	8	I	R	XDR
PA_Bol109	CHUQUISACA-1	Urinary	ICU	256	R	R	64	R	R	>64	R	R	>32	R	R	>32	R	R	>64	R	R	8	S	I	>64	R	R	>64	R	I	>64	R	R	>16	R	R	>128	R	R	>32	R	R	1	I	S	8	I	R	XDR
PA_Bol11	SANTA CRUZ-2	Others	ICU	>512	R	R	>256	R	R	>64	R	R	>32	R	R	>32	R	R	>64	R	R	>128	R	R	4	I	I	2	S	I	4	I	I	>16	R	R	>128	R	R	>32	R	R	2	I	S	0.12	S	S	XDR
PA_Bol110	CHUQUISACA-1	Blood	ICU	>512	R	R	128	R	R	>64	R	R	>32	R	R	>32	R	R	>64	R	R	≤2	S	I	>64	R	R	64	R	R	>64	R	R	>16	R	R	>128	R	R	>32	R	R	1	I	S	4	S	R	XDR
PA_Bol111	CHUQUISACA-1	Respiratory	ICU	>512	R	R	256	R	R	>64	R	R	>32	R	R	>32	R	R	>64	R	R	>128	R	R	>64	R	R	32	R	R	>64	R	R	>16	R	R	64	R	R	>32	R	R	≤0.5	I	S	≤0.03	S	S	XDR
PA_Bol114	COCHABAMBA-1	Respiratory	ICU	512	R	R	64	R	R	8	S	I	4	S	S	4	S	S	16	I	R	16	I	I	16	R	R	1	S	I	8	R	R	16	R	R	64	R	R	>32	R	R	1	I	S	0.06	S	S	XDR
PA_Bol115	COCHABAMBA-1	Urinary	ICU	512	R	R	256	R	R	16	I	R	4	S	S	4	S	S	16	I	R	16	I	I	16	R	R	1	S	I	16	R	R	16	R	R	64	R	R	>32	R	R	2	I	S	0.06	S	S	XDR
PA_Bol116	COCHABAMBA-1	Blood	ICU	>512	R	R	128	R	R	>64	R	R	>32	R	R	>32	R	R	>64	R	R	≤2	S	I	>64	R	R	32	R	R	>64	R	R	>16	R	R	>128	R	R	>32	R	R	1	I	S	4	S	R	XDR
PA_Bol117	COCHABAMBA-1	Urinary	ICU	>512	R	R	256	R	R	>64	R	R	>32	R	R	>32	R	R	>64	R	R	128	R	R	64	R	R	32	R	R	>64	R	R	>16	R	R	64	R	R	>32	R	R	1	I	S	≤0.03	S	S	XDR
PA_Bol118	CHUQUISACA-1	Blood	ICU	128	R	R	64	R	R	>64	R	R	>32	R	R	>32	R	R	>64	R	R	4	S	I	>64	R	R	>64	R	R	>64	R	R	>16	R	R	>128	R	R	>32	R	R	2	I	S	2	S	S	XDR
PA_Bol119	CHUQUISACA-1	Blood	ICU	512	R	R	128	R	R	>64	R	R	>32	R	R	>32	R	R	>64	R	R	16	I	I	>64	R	R	>64	R	R	>64	R	R	>16	R	R	>128	R	R	>32	R	R	1	I	S	8	I	R	XDR
PA_Bol12	SANTA CRUZ-2	Respiratory	Medical ward	>512	R	R	256	R	R	>64	R	R	>32	R	R	>32	R	R	>64	R	R	128	R	R	>64	R	R	1	S	I	>64	R	R	>16	R	R	64	R	R	4	R	R	1	I	S	0.5	S	S	XDR
PA_Bol120	CHUQUISACA-1	Urinary	ICU	>512	R	R	256	R	R	>64	R	R	>32	R	R	>32	R	R	>64	R	R	>128	R	R	64	R	R	16-32	R	R	>64	R	R	8	R	R	128	R	R	>32	R	R	1	I	S	0.25	S	S	XDR
PA_Bol121	CHUQUISACA-1	Blood	ICU	512	R	R	>256	R	R	>64	R	R	>32	R	R	>32	R	R	>64	R	R	16	I	I	>64	R	R	>64	R	R	>64	R	R	>16	R	R	>128	R	R	>32	R	R	1	I	S	4	S	R	XDR
PA_Bol122	CHUQUISACA-1	Respiratory	ICU	512	R	R	256	R	R	>64	R	R	>32	R	R	>32	R	R	>64	R	R	16	I	I	>64	R	R	>64	R	R	>64	R	R	>16	R	R	>128	R	R	>32	R	R	1	I	S	2	S	S	XDR
PA_Bol123	CHUQUISACA-1	Blood	ICU	128	R	R	256	R	R	32	R	R	2	S	S	8	S	S	16	I	R	32	R	R	16	R	R	1	S	I	16	R	R	>16	R	R	4	S	S	0.5	S	S	1	I	S	≤0.03	S	S	XDR
PA_Bol125	LA PAZ-2	Respiratory	ICU	128	R	R	64	R	R	>64	R	R	>32	R	R	>32	R	R	>64	R	R	8	S	I	>64	R	R	64	R	R	64	R	R	>16	R	R	>128	R	R	>32	R	R	1	I	S	0.12	S	S	XDR
PA_Bol126	LA PAZ-2	Blood	ICU	128	R	R	64	R	R	>64	R	R	>32	R	R	>32	R	R	>64	R	R	8	S	I	>64	R	R	64	R	R	64	R	R	16	R	R	>128	R	R	>32	R	R	1	I	S	0.12	S	S	XDR
PA_Bol127	LA PAZ-2	Blood	ICU	>512	R	R	128	R	R	>64	R	R	>32	R	R	32	R	R	>64	R	R	128	R	R	64	R	R	32	R	R	>64	R	R	>16	R	R	64	R	R	>32	R	R	1	I	S	0.06	S	S	XDR
PA_Bol128	LA PAZ-2	Respiratory	ICU	128	R	R	64	R	R	>64	R	R	>32	R	R	>32	R	R	>64	R	R	8	S	I	>64	R	R	64	R	R	64	R	R	16	R	R	>128	R	R	>32	R	R	1	I	S	0.06	S	S	XDR
PA_Bol129	LA PAZ-2	Respiratory	ICU	128	R	R	64	R	R	>64	R	R	>32	R	R	>32	R	R	>64	R	R	8	S	I	>64	R	R	64	R	R	64	R	R	16	R	R	>128	R	R	>32	R	R	1	I	S	0.06	S	S	XDR
PA_Bol13	SANTA CRUZ-2	Respiratory	Medical ward	>512	R	R	128	R	R	64	R	R	>32	R	R	32	R	R	32	R	R	32	R	R	>64	R	R	32	R	R	>64	R	R	>16	R	R	8	S	S	>32	R	R	1	I	S	1	S	S	XDR
PA_Bol131	LA PAZ-2	Respiratory	ICU	256	R	R	64	R	R	>64	R	R	>32	R	R	>32	R	R	>64	R	R	16	I	I	>64	R	R	64	R	R	>64	R	R	>16	R	R	>128	R	R	>32	R	R	1	I	S	0.5	S	S	XDR
PA_Bol134	POTOSI-1	Blood	ICU	512	R	R	64	R	R	32	R	R	>32	R	R	16	R	R	8	S	I	16	I	I	64	R	R	1	S	I	8	R	R	16	R	R	16	S	S	16	R	R	1	I	S	≤0.03	S	S	XDR
PA_Bol135	COCHABAMBA-1	Blood	ICU	256	R	R	64	R	R	>64	R	R	>32	R	R	>32	R	R	>64	R	R	16	I	I	>64	R	R	16	R	R	>64	R	R	>16	R	R	>128	R	R	>32	R	R	1	I	S	0.25-0.5	S	S	XDR
PA_Bol136	POTOSI-1	Blood	ICU	512	R	R	256	R	R	>64	R	R	>32	R	R	>32	R	R	>64	R	R	16	I	I	>64	R	R	64	R	R	>64	R	R	>16	R	R	>128	R	R	>32	R	R	1	I	S	2	S	S	XDR
PA_Bol137	SANTA CRUZ-3	Urinary	ICU	>512	R	R	256	R	R	>64	R	R	>32	R	R	>32	R	R	>64	R	R	32	R	R	>64	R	R	>64	R	R	>64	R	R	>16	R	R	128	R	R	>32	R	R	1	I	S	≤0.03	S	S	XDR
PA_Bol138	POTOSI-1	Respiratory	ICU	512	R	R	128	R	R	>64	R	R	>32	R	R	>32	R	R	>64	R	R	16	I	I	>64	R	R	>64	R	R	>64	R	R	>16	R	R	>128	R	R	>32	R	R	1	I	S	2	S	S	XDR
PA_Bol139	SANTA CRUZ-3	Respiratory	ICU	>512	R	R	128	R	R	>64	R	R	>32	R	R	>32	R	R	>64	R	R	4	S	I	>64	R	R	>64	R	R	64	R	R	>16	R	R	>128	R	R	>32	R	R	1	I	S	2	S	S	XDR
PA_Bol14	SANTA CRUZ-2	Respiratory	ICU	>512	R	R	256	R	R	>64	R	R	>32	R	R	>32	R	R	>64	R	R	128	R	R	64	R	R	16-32	R	R	>64	R	R	>16	R	R	128	R	R	>32	R	R	2	I	S	0.25	S	S	XDR
PA_Bol140	SANTA CRUZ-5	Blood	ICU	256	R	R	64	R	R	>64	R	R	>32	R	R	>32	R	R	>64	R	R	16	I	I	>64	R	R	16	R	R	>64	R	R	>16	R	R	>128	R	R	>32	R	R	1	I	S	0.25	S	S	XDR
PA_Bol141	COCHABAMBA-1	Blood	ICU	256	R	R	128	R	R	>64	R	R	>32	R	R	>32	R	R	>64	R	R	16	I	I	>64	R	R	>64	R	R	>64	R	R	>16	R	R	>128	R	R	>32	R	R	1	I	S	0.06	S	S	XDR
PA_Bol143	COCHABAMBA-2	Respiratory	ICU	>512	R	R	256	R	R	>64	R	R	>32	R	R	>32	R	R	>64	R	R	>128	R	R	>64	R	R	64	R	R	>64	R	R	>16	R	R	128	R	R	>32	R	R	1	I	S	0.06	S	S	XDR
PA_Bol144	COCHABAMBA-2	Respiratory	ICU	>512	R	R	128	R	R	>64	R	R	>32	R	R	32	R	R	>64	R	R	128	R	R	8	R	R	2	S	I	4	I	I	>16	R	R	64	R	R	>32	R	R	1	I	S	≤0.03	S	S	XDR
PA_Bol146	COCHABAMBA-1	Blood	ICU	256	R	R	64	R	R	>64	R	R	>32	R	R	>32	R	R	>64	R	R	32	R	R	>64	R	R	64	R	R	>64	R	R	>16	R	R	>128	R	R	>32	R	R	1	I	S	0.5	S	S	XDR
PA_Bol147	SANTA CRUZ-1	Respiratory	ICU	512	R	R	128	R	R	>64	R	R	>32	R	R	>32	R	R	>64	R	R	8	S	I	>64	R	R	>64	R	R	>64	R	R	>16	R	R	>128	R	R	>32	R	R	1	I	S	2	S	S	XDR
PA_Bol15	SANTA CRUZ-2	Urinary	Medical ward	256	R	R	128	R	R	>64	R	R	>32	R	R	>32	R	R	>64	R	R	16	I	I	>64	R	R	64	R	R	>64	R	R	>16	R	R	>128	R	R	>32	R	R	2	I	S	0.5	S	S	XDR
PA_Bol18	SANTA CRUZ-1	Respiratory	Medical ward	256	R	R	128	R	R	>64	R	R	>32	R	R	>32	R	R	>64	R	R	16	I	I	>64	R	R	>64	R	R	>64	R	R	>16	R	R	>128	R	R	>32	R	R	2	I	S	4	S	R	XDR
PA_Bol22	SANTA CRUZ-3	Blood	ICU	256	R	R	32	I	R	4	S	I	2	S	S	4	S	S	8	S	I	32	R	R	8	R	R	1	S	I	16	R	R	>16	R	R	128	R	R	>32	R	R	2	I	S	0.06	S	S	XDR
PA_Bol23	SANTA CRUZ-3	Respiratory	Other	256	R	R	128	R	R	16	I	R	4	S	S	4	S	S	16	I	R	32	R	R	8-16	R	R	2	S	I	8-16	R	R	4	R	R	64	R	R	>32	R	R	2	I	S	0.06	S	S	XDR
PA_Bol24	SANTA CRUZ-3	Blood	ICU	>512	R	R	128	R	R	>64	R	R	>32	R	R	32	R	R	>64	R	R	128	R	R	64	R	R	32	R	R	>64	R	R	16	R	R	128	R	R	>32	R	R	1	I	S	0.06	S	S	XDR
PA_Bol25	SANTA CRUZ-1	Respiratory	ICU	256	R	R	32	I	R	2	S	I	4	S	S	4	S	S	8	S	I	128	R	R	8	R	R	1	S	I	16	R	R	16	R	R	64	R	R	>32	R	R	2	I	S	0.06	S	S	XDR
PA_Bol26	SANTA CRUZ-1	Respiratory	ICU	512	R	R	64	R	R	8	S	I	4	S	S	8	S	S	16	I	R	32	R	R	8	R	R	1	S	I	16	R	R	16	R	R	64	R	R	>32	R	R	1	I	S	0.03	S	S	XDR
PA_Bol28	SANTA CRUZ-7	skin soft tissue	Medical ward	256	R	R	64	R	R	32	R	R	16	R	R	8	S	S	16	I	R	>128	R	R	64	R	R	32	R	R	>64	R	R	>16	R	R	128	R	R	>32	R	R	2	I	S	0.25	S	S	XDR
PA_Bol29	SANTA CRUZ-7	Respiratory	Medical ward	>512	R	R	128	R	R	>64	R	R	>32	R	R	32	R	R	64	R	R	32	R	R	>64	R	R	64	R	R	64	R	R	>16	R	R	16	S	S	>32	R	R	1	I	S	0.06	S	S	XDR
PA_Bol31	SANTA CRUZ-1	Respiratory	ICU	256	R	R	128	R	R	>64	R	R	>32	R	R	>32	R	R	>64	R	R	8	S	I	>64	R	R	>64	R	R	>64	R	R	>16	R	R	>128	R	R	>32	R	R	16	R	R	2	S	S	XDR
PA_Bol32	SANTA CRUZ-1	Others	ICU	256	R	R	32	I	R	4	S	I	2	S	S	4	S	S	32	R	R	32	R	R	8	R	R	2	S	I	8	R	R	16	R	R	64	R	R	>32	R	R	2	I	S	≤0.03	S	S	XDR
PA_Bol33	SANTA CRUZ-1	Respiratory	Medical ward	256	R	R	128	R	R	>64	R	R	>32	R	R	>32	R	R	>64	R	R	128	R	R	>64	R	R	>64	R	R	>64	R	R	>16	R	R	>128	R	R	>32	R	R	1	I	S	4	S	R	XDR
PA_Bol34	SANTA CRUZ-1	Respiratory	ICU	256	R	R	32	I	R	4	S	I	2	S	S	2	S	S	32	R	R	16	I	I	8	R	R	2	S	I	16	R	R	8	R	R	128	R	R	>32	R	R	1	I	S	0.5	S	S	XDR
PA_Bol36	SANTA CRUZ-1	skin soft tissue	Medical ward	256	R	R	256	R	R	32	R	R	4	S	S	8	S	S	16	I	R	32	R	R	16	R	R	1	S	I	16	R	R	>16	R	R	64	R	R	>32	R	R	2	I	S	0.12	S	S	XDR
PA_Bol37	SANTA CRUZ-1	Respiratory	ICU	512	R	R	32	I	R	4	S	I	4	S	S	8	S	S	8	S	I	32	R	R	8	R	R	1-2	S	I	16	R	R	>16	R	R	32	I	R	>32	R	R	1	I	S	0.06	S	S	XDR
PA_Bol38	SANTA CRUZ-1	Respiratory	ICU	>512	R	R	>256	R	R	64	R	R	>32	R	R	>32	R	R	>64	R	R	32	R	R	>64	R	R	64	R	R	>64	R	R	>16	R	R	16	S	S	>32	R	R	1	I	S	0.12	S	S	XDR
PA_Bol39	SANTA CRUZ-7	Respiratory	ICU	>512	R	R	64	R	R	32	R	R	>32	R	R	32	R	R	32	R	R	32	R	R	>64	R	R	32-64	R	R	64	R	R	>16	R	R	16	S	S	>32	R	R	1	I	S	0.06	S	S	XDR
PA_Bol4	SANTA CRUZ-7	Respiratory	ICU	128	R	R	256	R	R	64	R	R	4	S	S	8	S	S	16	I	R	32	R	R	8	R	R	1	S	I	4	I	I	>16	R	R	4	S	S	>32	R	R	1	I	S	4	S	R	XDR
PA_Bol40	SANTA CRUZ-7	Urinary	ICU	>512	R	R	128	R	R	>64	R	R	>32	R	R	32	R	R	>64	R	R	128	R	R	>64	R	R	64	R	R	>64	R	R	>16	R	R	128	R	R	>32	R	R	1	I	S	0.06	S	S	XDR
PA_Bol42	SANTA CRUZ-7	Respiratory	ICU	512	R	R	64	R	R	64	R	R	32	R	R	8	S	S	16	I	R	4	S	I	64	R	R	32	R	R	>64	R	R	16	R	R	128	R	R	>32	R	R	2	I	S	0.25	S	S	XDR
PA_Bol44	SANTA CRUZ-1	Respiratory	ICU	512	R	R	>256	R	R	>64	R	R	>32	R	R	>32	R	R	>64	R	R	32	R	R	>64	R	R	>64	R	R	>64	R	R	>16	R	R	>128	R	R	>32	R	R	2	I	S	4	S	R	XDR
PA_Bol45	SANTA CRUZ-1	Respiratory	ICU	256	R	R	32	I	R	32	R	R	2	S	S	16	R	R	8	S	I	32	R	R	8	R	R	2	S	I	8	R	R	16	R	R	64	R	R	>32	R	R	1	I	S	0.25	S	S	XDR
PA_Bol46	SANTA CRUZ-1	Respiratory	ICU	512	R	R	128	R	R	64	R	R	>32	R	R	32	R	R	32	R	R	32	R	R	>64	R	R	32-64	R	R	64	R	R	>16	R	R	16	S	S	>32	R	R	2	I	S	0.06	S	S	XDR
PA_Bol47	SANTA CRUZ-1	Urinary	ICU	256	R	R	128	R	R	>64	R	R	>32	R	R	>32	R	R	>64	R	R	32	R	R	>64	R	R	>64	R	R	>64	R	R	>16	R	R	>128	R	R	>32	R	R	1	I	S	1	S	S	XDR
PA_Bol48	SANTA CRUZ-1	Urinary	ICU	256	R	R	128	R	R	>64	R	R	>32	R	R	>32	R	R	>64	R	R	16	I	I	>64	R	R	>64	R	R	>64	R	R	>16	R	R	>128	R	R	>32	R	R	≤0.5	I	S	2	S	S	XDR
PA_Bol49	SANTA CRUZ-1	Blood	ICU	256	R	R	64	R	R	>64	R	R	>32	R	R	>32	R	R	>64	R	R	32	R	R	>64	R	R	>64	R	R	>64	R	R	>16	R	R	>128	R	R	>32	R	R	8	R	R	1	S	S	PDR
PA_Bol5	SANTA CRUZ-7	Respiratory	Surgical ward	512	R	R	>256	R	R	>64	R	R	>32	R	R	>32	R	R	>64	R	R	32	R	R	>64	R	R	>64	R	R	>64	R	R	>16	R	R	>128	R	R	>32	R	R	1	I	S	1	S	S	XDR
PA_Bol50	SANTA CRUZ-1	Urinary	ICU	>512	R	R	256	R	R	>64	R	R	>32	R	R	>32	R	R	>64	R	R	64	R	R	>64	R	R	>64	R	R	>64	R	R	>16	R	R	>128	R	R	>32	R	R	≤0.5	I	S	1	S	S	XDR
PA_Bol51	SANTA CRUZ-1	skin soft tissue	Medical ward	512	R	R	256	R	R	>64	R	R	>32	R	R	>32	R	R	>64	R	R	8	S	I	>64	R	R	>64	R	R	>64	R	R	>16	R	R	>128	R	R	>32	R	R	1	I	S	8	I	R	XDR
PA_Bol52	SANTA CRUZ-1	Urinary	Medical ward	512	R	R	256	R	R	>64	R	R	>32	R	R	>32	R	R	>64	R	R	8	S	I	>64	R	R	>64	R	R	>64	R	R	>16	R	R	>128	R	R	>32	R	R	1	I	S	8	I	R	XDR
PA_Bol53	SANTA CRUZ-1	skin soft tissue	Medical ward	>512	R	R	256	R	R	>64	R	R	>32	R	R	32	R	R	>64	R	R	128	R	R	32	R	R	16	R	R	>64	R	R	8	R	R	64	R	R	>32	R	R	2	I	S	0.06	S	S	XDR
PA_Bol55	SANTA CRUZ-1	Respiratory	ICU	256	R	R	64	R	R	>64	R	R	>32	R	R	>32	R	R	>64	R	R	8	S	I	>64	R	R	>64	R	R	>64	R	R	>16	R	R	>128	R	R	>32	R	R	1	I	S	1	S	S	XDR
PA_Bol58	SANTA CRUZ-3	Blood	ICU	256	R	R	32	I	R	4	S	I	2	S	S	4	S	S	16	I	R	16	I	I	8	R	R	2	S	I	8	R	R	16	R	R	64	R	R	>32	R	R	2	I	S	0.06	S	S	XDR
PA_Bol6	SANTA CRUZ-7	Respiratory	Medical ward	256	R	R	128	R	R	>64	R	R	>32	R	R	>32	R	R	>64	R	R	8	S	I	>64	R	R	>64	R	R	>64	R	R	>16	R	R	>128	R	R	>32	R	R	2	I	S	2	S	S	XDR
PA_Bol60	SANTA CRUZ-3	Respiratory	ICU	512	R	R	32	I	R	>64	R	R	>32	R	R	32	R	R	64	R	R	>128	R	R	32	R	R	2	S	I	16	R	R	16	R	R	64	R	R	>32	R	R	2	I	S	2	S	S	XDR
PA_Bol61	SANTA CRUZ-3	Blood	ICU	256	R	R	32	I	R	2-4	S	I	2	S	S	2	S	S	8	S	I	32	R	R	8	R	R	1	S	I	8	R	R	16	R	R	64	R	R	>32	R	R	2	I	S	≤0.03	S	S	XDR
PA_Bol62	SANTA CRUZ-3	Respiratory	ICU	>512	R	R	256	R	R	64	R	R	>32	R	R	32	R	R	>64	R	R	64	R	R	>64	R	R	>64	R	R	>64	R	R	>16	R	R	>128	R	R	>32	R	R	2	I	S	0.06	S	S	XDR
PA_Bol63	SANTA CRUZ-3	Respiratory	ICU	256	R	R	128	R	R	32	R	R	4	S	S	8	S	S	16	I	R	32	R	R	16	R	R	1	S	I	16	R	R	16	R	R	32	I	R	>32	R	R	1	I	S	≤0.03	S	S	XDR
PA_Bol66	LA PAZ-2	Respiratory	ICU	128	R	R	64	R	R	>64	R	R	>32	R	R	32	R	R	>64	R	R	32	R	R	64	R	R	>64	R	R	64	R	R	8	R	R	32	I	R	8	R	R	≤0.5	I	S	0.25	S	S	XDR
PA_Bol67	LA PAZ-2	Respiratory	ICU	>512	R	R	256	R	R	>64	R	R	>32	R	R	>32	R	R	>64	R	R	>128	R	R	64	R	R	32	R	R	>64	R	R	>16	R	R	128	R	R	>32	R	R	2	I	S	0.25	S	S	XDR
PA_Bol68	LA PAZ-2	Blood	ICU	>512	R	R	64	R	R	>64	R	R	>32	R	R	>32	R	R	>64	R	R	≤2	S	I	>64	R	R	8	I	I	>64	R	R	>16	R	R	>128	R	R	>32	R	R	1	I	S	16	R	R	XDR
PA_Bol69	LA PAZ-2	Urinary	ICU	128	R	R	128	R	R	64	R	R	32	R	R	4	S	S	16	I	R	16	I	I	8	R	R	2	S	I	4	I	I	8	R	R	16	S	S	16	R	R	1	I	S	0.06	S	S	XDR
PA_Bol7	SANTA CRUZ-7	Respiratory	ICU	>512	R	R	128	R	R	>64	R	R	>32	R	R	32	R	R	>64	R	R	128	R	R	>64	R	R	16-32	R	R	>64	R	R	16	R	R	128	R	R	>32	R	R	2	I	S	0.06	S	S	XDR
PA_Bol70	SANTA CRUZ-5	Blood	ICU	256	R	R	64	R	R	>64	R	R	>32	R	R	>32	R	R	>64	R	R	16	I	I	>64	R	R	>64	R	R	>64	R	R	>16	R	R	>128	R	R	>32	R	R	1	I	S	1	S	S	XDR
PA_Bol71	SANTA CRUZ-8	Respiratory	ICU	>512	R	R	256	R	R	64	R	R	>32	R	R	32	R	R	64	R	R	64	R	R	>64	R	R	64	R	R	>64	R	R	>16	R	R	>128	R	R	>32	R	R	2	I	S	0.06	S	S	XDR
PA_Bol72	SANTA CRUZ-8	Respiratory	ICU	>512	R	R	128	R	R	>64	R	R	>32	R	R	32	R	R	>64	R	R	128	R	R	64	R	R	64	R	R	>64	R	R	16	R	R	128	R	R	>32	R	R	2	I	S	0.25	S	S	XDR
PA_Bol73	SANTA CRUZ-5	Respiratory	ICU	>512	R	R	128	R	R	>64	R	R	>32	R	R	>32	R	R	>64	R	R	8	S	I	>64	R	R	32-64	R	R	>64	R	R	>16	R	R	>128	R	R	>32	R	R	2	I	S	2	S	S	XDR
PA_Bol74	LA PAZ-2	Respiratory	ICU	>512	R	R	256	R	R	>64	R	R	>32	R	R	32	R	R	>64	R	R	128	R	R	>64	R	R	32	R	R	>64	R	R	>16	R	R	128	R	R	>32	R	R	2	I	S	0.06	S	S	XDR
PA_Bol75	SANTA CRUZ-4	Respiratory	ICU	256	R	R	256	R	R	>64	R	R	>32	R	R	>32	R	R	>64	R	R	8	S	I	>64	R	R	>64	R	R	>64	R	R	>16	R	R	>128	R	R	>32	R	R	1	I	S	4	S	R	XDR
PA_Bol76	SANTA CRUZ-6	Respiratory	ICU	256	R	R	64	R	R	>64	R	R	>32	R	R	>32	R	R	>64	R	R	16	I	I	>64	R	R	>64	R	R	>64	R	R	>16	R	R	>128	R	R	>32	R	R	1	I	S	0.06	S	S	XDR
PA_Bol79	SANTA CRUZ-6	Respiratory	ICU	>512	R	R	128	R	R	>64	R	R	>32	R	R	>32	R	R	>64	R	R	≤2	S	I	>64	R	R	8	I	I	64	R	R	>16	R	R	>128	R	R	>32	R	R	1	I	S	8	I	R	XDR
PA_Bol8	SANTA CRUZ-2	Respiratory	Medical ward	512	R	R	128	R	R	>64	R	R	>32	R	R	>32	R	R	>64	R	R	16	I	I	>64	R	R	>64	R	R	>64	R	R	>16	R	R	>128	R	R	>32	R	R	1	I	S	2	S	S	XDR
PA_Bol80	LA PAZ-2	Respiratory	ICU	>512	R	R	64	R	R	>64	R	R	>32	R	R	32	R	R	>64	R	R	64	R	R	64	R	R	32	R	R	>64	R	R	>16	R	R	128	R	R	>32	R	R	1	I	S	0.06	S	S	XDR
PA_Bol82	SANTA CRUZ-6	Respiratory	ICU	256	R	R	128	R	R	>64	R	R	>32	R	R	>32	R	R	>64	R	R	8	S	I	>64	R	R	>64	R	R	>64	R	R	>16	R	R	>128	R	R	>32	R	R	1	I	S	1	S	S	XDR
PA_Bol83	SANTA CRUZ-3	Respiratory	ICU	>512	R	R	128	R	R	>64	R	R	>32	R	R	32	R	R	>64	R	R	128	R	R	64	R	R	16-32	R	R	>64	R	R	16	R	R	128	R	R	>32	R	R	2	I	S	0.12	S	S	XDR
PA_Bol84	SANTA CRUZ-1	Respiratory	ICU	128	R	R	128	R	R	>64	R	R	>32	R	R	>32	R	R	>64	R	R	8	S	I	>64	R	R	>64	R	R	>64	R	R	>16	R	R	>128	R	R	>32	R	R	1	I	S	4	S	R	XDR
PA_Bol85	SANTA CRUZ-6	Respiratory	ICU	256	R	R	64	R	R	32	R	R	16	R	R	≤0.5	S	S	16	I	R	≤2	S	I	64	R	R	32	R	R	>64	R	R	16	R	R	>128	R	R	>32	R	R	2	I	S	0.06	S	S	XDR
PA_Bol87	SANTA CRUZ-1	Respiratory	ICU	512	R	R	256	R	R	>64	R	R	>32	R	R	>32	R	R	>64	R	R	16	I	I	>64	R	R	>64	R	R	>64	R	R	>16	R	R	>128	R	R	>32	R	R	2	I	S	8	I	R	XDR
PA_Bol88	SANTA CRUZ-5	Respiratory	ICU	256	R	R	64	R	R	>64	R	R	>32	R	R	>32	R	R	>64	R	R	8	S	I	>64	R	R	>64	R	R	>64	R	R	>16	R	R	>128	R	R	>32	R	R	1	I	S	1	S	S	XDR
PA_Bol89	SANTA CRUZ-3	Respiratory	ICU	>512	R	R	256	R	R	64	R	R	>32	R	R	32	R	R	64	R	R	64	R	R	>64	R	R	64	R	R	>64	R	R	>16	R	R	128	R	R	>32	R	R	2	I	S	0.06	S	S	XDR
PA_Bol9	SANTA CRUZ-2	Respiratory	ICU	>512	R	R	128	R	R	>64	R	R	>32	R	R	>32	R	R	>64	R	R	128	R	R	64	R	R	16-32	R	R	>64	R	R	>16	R	R	64	R	R	>32	R	R	1	I	S	0.12	S	S	XDR
PA_Bol90	SANTA CRUZ-3	Respiratory	ICU	>512	R	R	128	R	R	64	R	R	>32	R	R	32	R	R	64	R	R	32	R	R	>64	R	R	64	R	R	>64	R	R	>16	R	R	>128	R	R	>32	R	R	2	I	S	0.06	S	S	XDR
PA_Bol91	SANTA CRUZ-1	Respiratory	ICU	256	R	R	128	R	R	>64	R	R	>32	R	R	>32	R	R	>64	R	R	16	I	I	>64	R	R	>64	R	R	>64	R	R	>16	R	R	>128	R	R	>32	R	R	8	I	R	1	S	S	XDR
PA_Bol94	SANTA CRUZ-1	Respiratory	ICU	256	R	R	128	R	R	>64	R	R	>32	R	R	>32	R	R	>64	R	R	≤2	S	I	>64	R	R	>64	R	R	>64	R	R	>16	R	R	>128	R	R	>32	R	R	2	I	S	4	S	R	XDR
PA_Bol95	SANTA CRUZ-1	Respiratory	ICU	256	R	R	16	S	I	>64	R	R	>32	R	R	16	R	R	32	R	R	>128	R	R	16	R	R	1	S	I	16	R	R	2	R	R	4	S	S	>32	R	R	1	I	S	1	S	S	XDR
PA_Bol96	SANTA CRUZ-1	Respiratory	ICU	512	R	R	128	R	R	>64	R	R	>32	R	R	8	S	S	32	R	R	128	R	R	32	R	R	0.5-1	S	I	8	R	R	>16	R	R	32	I	R	16	R	R	1	I	S	0.25	S	S	XDR
PA_Bol99	LA PAZ-1	Respiratory	ICU	>512	R	R	128	R	R	>64	R	R	>32	R	R	32	R	R	>64	R	R	128	R	R	8	R	R	2	S	I	2	S	S	>16	R	R	64	R	R	>32	R	R	2	I	S	≤0.03	S	S	XDR
PA_Bol97	LA PAZ-1	Respiratory	ICU	32	I	R	≤4	S	I	2	S	I	1	S	S	2	S	S	4	S	I	4	S	I	16	R	R	1	S	I	4-8	I-R	I-R	>16	R	R	32	I	R	>32	R	R	1	I	S	≤0.03	S	S	MDR
PA_Bol132	LA PAZ-2	Respiratory	ICU	64	I	R	8	S	I	8	S	I	1	S	S	4	S	S	4	S	I	16	I	I	16	R	R	1	S	I	8	R	R	0.5	S	I	≤2	S	S	0.5	S	S	1	I	S	≤0.03	S	S	S
PA_Bol16	SANTA CRUZ-5	Respiratory	ICU	≤8	S	I	≤4	S	I	8	S	I	≤0.5	S	S	2	S	S	4	S	I	≤2	S	i	16	R	R	1	S	I	4	I	I	1	I	R	≤2	S	S	>32	R	R	1	I	S	0.06	S	S	MDR
PA_Bol17	SANTA CRUZ-5	Respiratory	Medical ward	128	R	R	8	S	I	>64	R	R	>32	R	R	>32	R	R	>64	R	R	4	S	I	32	R	R	2	S	I	4	I	I	≤0.12	S	I	>128	R	R	>32	R	R	2	I	S	0.06	S	S	MDR
PA_Bol77	SANTA CRUZ-5	Respiratory	ICU	64	I	R	32	I	R	16	I	R	≤0.5	S	S	2	S	S	8	S	I	16	I	I	2	S	I	0.5	S	S	≤0.5	S	S	>16	R	R	≤2	S	S	8	R	R	2	I	S	0.25	S	S	MDR
PA_Bol108	CHUQUISACA-1	Respiratory	ICU	256	R	R	128	R	R	16	I	R	4	S	S	2	S	S	16	I	R	16	I	I	4	I	I	0.5-1	S	I	4	I	I	16	R	R	64	R	R	>32	R	R	2	I	S	≤0.03	S	S	MDR
PA_Bol27	SANTA CRUZ-7	Respiratory	ICU	128	R	R	32	I	R	4	S	I	2	S	S	4	S	S	8	S	I	16	I	I	8	R	R	2	S	I	8	R	R	4	R	R	128	R	R	>32	R	R	1	I	S	0.25	S	S	MDR
PA_Bol142	POTOSI-1	Respiratory	ICU	256	R	R	128	R	R	8	S	I	2	S	S	1	S	S	8	S	I	16	I	I	8	R	R	2	S	I	4	I	I	16	R	R	64	R	R	>32	R	R	1	I	S	≤0.03	S	S	MDR
PA_Bol41	SANTA CRUZ-7	Respiratory	ICU	64	I	R	16	S	I	8	S	I	≤0.5	S	S	4	S	S	8	S	I	64	R	R	32	R	R	2	S	I	16	R	R	0.25	S	I	≤2	S	S	≤0.25	S	S	1	I	S	≤0.03	S	S	S
PA_Bol35	SANTA CRUZ-1	Respiratory	ICU	256	R	R	16	S	I	4	S	I	4	S	S	4	S	S	8	S	I	8	S	I	8	R	R	0.5-1	S	I	16	R	R	16	R	R	64	R	R	>32	R	R	1	I	S	0.12	S	S	MDR
PA_Bol133	LA PAZ-2	Respiratory	ICU	64	I	R	16	S	I	32	R	R	>32	R	R	4	S	S	8	S	I	16	I	I	32	R	R	2	S	I	32	R	R	1	I	R	≤2	S	S	0.5	S	S	4	R	S	≤0.03	S	S	MDR
PA_Bol124	CHUQUISACA-1	Blood	ICU	32	I	R	≤4	S	I	2	S	I	≤0.5	S	S	2	S	S	≤1	S	I	4	S	I	2	S	I	0.5	S	S	≤0.5	S	S	0.25	S	I	≤2	S	S	0.5	S	S	1	I	S	0.25	S	S	S
PA_Bol104	CHUQUISACA-1	Respiratory	ICU	256	R	R	16	S	I	>64	R	R	>32	R	R	>32	R	R	>64	R	R	8	S	I	>64	R	R	16-32	R	R	>64	R	R	>16	R	R	>128	R	R	>32	R	R	1	I	S	1	S	S	MDR
PA_Bol93	SANTA CRUZ-1	Respiratory	ICU	≤8	S	I	≤4	S	I	≤1	S	I	≤0.5	S	S	2	S	S	≤1	S	I	≤2	S	I	16	R	R	1	S	I	4	I	I	≤0.12	S	I	≤2	S	S	0.5	S	S	2	I	S	0.06	S	S	S
PA_Bol2	SANTA CRUZ-3	skin soft tissue	Surgical ward	64	I	R	16	S	I	8	S	I	≤0.5	S	S	4	S	S	8	S	I	16	I	I	16	R	R	1	S	I	16	R	R	2	R	R	≤2	S	S	0.5	S	S	1	I	S	0.5	S	S	S
PA_Bol21	SANTA CRUZ-3	Respiratory	ICU	256	R	R	256	R	R	4	S	I	2	S	S	2	S	S	8	S	I	16	I	I	8	R	R	0.5-1	S	I	16	R	R	8	R	R	64	R	R	>32	R	R	2	I	S	0.25	S	S	MDR
PA_Bol20	SANTA CRUZ-3	Respiratory	ICU	32	I	R	16	S	I	4	S	I	≤0.5	S	S	4	S	S	4	S	I	8	S	I	16	R	R	1	S	I	16	R	R	≤0.12	S	I	4	S	S	0.5	S	S	1	I	S	0.12	S	S	S
PA_Bol148	SANTA CRUZ-3	Respiratory	ICU	256	R	R	16	S	I	>64	R	R	>32	R	R	16	R	R	32	R	R	≤2	S	I	16	R	R	1	S	I	16	R	R	2	R	R	64	R	R	>32	R	R	2	I	S	0.06	S	S	MDR
PA_Bol19	SANTA CRUZ-3	Respiratory	ICU	512	R	R	>256	R	R	>64	R	R	8	I	R	32	R	R	64	R	R	128	R	R	32	R	R	4	I	R	16	R	R	≤0.12	S	I	8	S	S	1	S	S	1	I	S	0.12-0.25	S	S	MDR
PA_Bol56	SANTA CRUZ-3	Blood	ICU	128	R	R	32	I	R	4	S	I	2	S	S	2-4	S	S	8	S	I	16	I	I	8	R	R	0.5-1	S	I	16	R	R	8	R	R	64	R	R	>32	R	R	2	I	S	≤0.03	S	S	MDR
PA_Bol57	SANTA CRUZ-3	Respiratory	ICU	>512	R	R	8	S	I	>64	R	R	>32	R	R	>32	R	R	>64	R	R	8	S	I	8	R	R	0.5-1	S	I	2	S	S	0.5	S	I	≤2	S	S	16	R	R	2	I	S	0.06	S	S	MDR
PA_Bol59	SANTA CRUZ-3	Respiratory	ICU	256	R	R	32	I	R	4	S	I	2	S	S	4	S	S	8	S	I	16	I	I	16	R	R	2	S	I	16	R	R	16	R	R	64	R	R	>32	R	R	1	I	S	0.12	S	S	MDR
PA_Bol64	SANTA CRUZ-3	Respiratory	ICU	256	R	R	32	I	R	4	S	I	2	S	S	4	S	S	8	S	I	16	I	I	8	R	R	1	S	I	16	R	R	8	R	R	64	R	R	>32	R	R	1	I	S	≤0.03	S	S	MDR
PA_Bol65	SANTA CRUZ-3	Respiratory	ICU	256	R	R	16	S	I	>64	R	R	32	R	R	8	S	S	32	R	R	128	R	R	16	R	R	2	S	I	16	R	R	0.5	S	I	16	S	S	>32	R	R	1	I	S	≤0.03	S	S	MDR
PA_Bol86	SANTA CRUZ-3	Blood	ICU	256	R	R	32	I	R	2	S	I	2	S	S	2	S	S	8	S	I	16	I	I	16	R	R	2	S	I	16	R	R	16	R	R	64	R	R	>32	R	R	2	I	S	0.12	S	S	MDR
PA_Bol149	SANTA CRUZ-1	Urinary	ICU	256	R	R	32	I	R	4	S	I	2	S	S	4	S	S	8	S	I	16	I	I	8	R	R	1	S	I	16	R	R	16	R	R	64	R	R	>32	R	R	1	I	S	0.03	S	S	MDR
PA_Bol113	COCHABAMBA-3	Respiratory	ICU	16	S	R	≤4	S	I	2	S	I	1	S	S	2	S	S	2	S	I	4	S	I	32	R	R	4	I	R	4	I	I	0.25	S	I	4	S	S	0.5	S	S	2	I	S	0.03-0.12	S	S	S
PA_Bol112	COCHABAMBA-3	Respiratory	ICU	32	I	R	8	S	I	2-4	S	I	1	S	S	2-4	S	S	2	S	I	8	S	I	16	R	R	2	S	I	4-8	I	I	≤0.12	S	I	≤2	S	S	0.5	S	S	1	I	S	0.06	S	S	S
PA_Bol98	LA PAZ-1	Blood	ICU	32	I	R	8	S	I	4	S	I	1-2	S	S	2	S	S	8	S	I	4	S	I	32	R	R	4	I	R	8	R	R	>16	R	R	32	I	R	>32	R	R	1	I	S	≤0.03	S	S	MDR
[truncated: 55 more columns]

## Sheet: withoutPOL
Supplementary Dataset 1. Characteristics of the 140 isolates fully sequenced (110 XDR, 1 PDR), including sample type, source, susceptibility profiles, sequence type, acquired resistance determinants and mutational resistome. Except when specifically indicated (OprD) sequence variation refers to wild-type PAO1.
	Hospital-Region	Sample type	Source	TIC	CLSI S≤16 I=32-64 R>128	EUCAST S≤0.001 R>16	TZP	CLSI S≤16 I=32 R>64	EUCAST S≤0.001 R>16	CAZ	CLSI S≤8 I=16 R>32	EUCAST S≤0.001 R>8	C/T	CLSI S≤4 I=8 R>16	EUCAST S≤4 R>4	CZA	CLSI S≤8 R>16	EUCAST S≤8 R>8	FEP	CLSI S≤8 I=16 R>32	EUCAST S≤0.001 R>8	ATM	CLSI S≤8 I=16 R>32	EUCAST S≤0.001 R>16	IPM	CLSI S≤2 I=4 R>8	EUCAST S≤0.001 R>4	I/R	CLSI S≤2 I=4 R>8	EUCAST S≤0.5 R>8	MEM	CLSI S≤2 I=4 R>8	EUCAST S≤2 R>8	CIP	CLSI S≤0.5 I=1 R>2	EUCAST S≤0.001 R>0.5	AMK	CLSI S≤16 I=32 R>64	EUCAST S≤16 R>16	TOB	CLSI S≤1 I=2 R>4	EUCAST S≤2 R>2	CST	CLSI I≤2 R>4	EUCAST S≤4 R>4	FDC	CLSI S≤4 I=8 R>16	S≤2 R>2	Magiorakos
PA_Bol1	SANTA CRUZ-3	Urinary	ICU	>512	R	R	>256	R	R	>64	R	R	>32	R	R	>32	R	R	>64	R	R	64	R	R	>64	R	R	>64	R	R	>64	R	R	>16	R	R	>128	R	R	>32	R	R	≤0.5	I	S	4	S	R	XDR
PA_Bol10	SANTA CRUZ-2	Blood	ICU	>512	R	R	128	R	R	>64	R	R	>32	R	R	>32	R	R	>64	R	R	128	R	R	64	R	R	16-32	R	R	>64	R	R	>16	R	R	128	R	R	>32	R	R	1	I	S	1	S	S	XDR
PA_Bol100	LA PAZ-1	Respiratory	ICU	>512	R	R	128	R	R	>64	R	R	>32	R	R	16	R	R	>64	R	R	128	R	R	8	R	R	2	S	I	2	S	S	>16	R	R	64	R	R	>32	R	R	1	I	S	≤0.03	S	S	XDR
PA_Bol101	LA PAZ-1	Respiratory	ICU	>512	R	R	128	R	R	>64	R	R	>32	R	R	32	R	R	>64	R	R	128	R	R	8	R	R	2	S	I	4	I	I	>16	R	R	64	R	R	>32	R	R	1	I	S	≤0.03	S	S	XDR
PA_Bol102	LA PAZ-1	Respiratory	ICU	512	R	R	256	R	R	8	S	I	1	S	S	4	S	S	8	S	I	32	R	R	32	R	R	2	S	I	16	R	R	>16	R	R	≤2	S	S	32	R	R	1	I	S	≤0.03	S	S	XDR
PA_Bol103	LA PAZ-1	Respiratory	ICU	128	R	R	256	R	R	16	I	R	8	I	R	8	S	S	16	I	R	16	I	I	16	R	R	2	S	I	16	R	R	>16	R	R	64	R	R	>32	R	R	1	I	S	0.06	S	S	XDR
PA_Bol105	CHUQUISACA-1	Respiratory	ICU	512	R	R	>256	R	R	>64	R	R	>32	R	R	>32	R	R	>64	R	R	8	S	I	>64	R	R	>64	R	R	>64	R	R	>16	R	R	>128	R	R	>32	R	R	1	I	S	2	S	S	XDR
PA_Bol106	CHUQUISACA-1	Blood	ICU	128	R	R	64	R	R	32	R	R	2	S	S	8	S	S	16	I	R	32	R	R	32	R	R	2	S	I	16	R	R	>16	R	R	8	S	S	>32	R	R	2	I	S	0.12	S	S	XDR
PA_Bol107	CHUQUISACA-1	Urinary	ICU	512	R	R	256	R	R	>64	R	R	>32	R	R	>32	R	R	>64	R	R	8	S	I	>64	R	R	>64	R	R	>64	R	R	>16	R	R	>128	R	R	>32	R	R	1	I	S	8	I	R	XDR
PA_Bol109	CHUQUISACA-1	Urinary	ICU	256	R	R	64	R	R	>64	R	R	>32	R	R	>32	R	R	>64	R	R	8	S	I	>64	R	R	>64	R	I	>64	R	R	>16	R	R	>128	R	R	>32	R	R	1	I	S	8	I	R	XDR
PA_Bol11	SANTA CRUZ-2	Others	ICU	>512	R	R	>256	R	R	>64	R	R	>32	R	R	>32	R	R	>64	R	R	>128	R	R	4	I	I	2	S	I	4	I	I	>16	R	R	>128	R	R	>32	R	R	2	I	S	0.12	S	S	XDR
PA_Bol110	CHUQUISACA-1	Blood	ICU	>512	R	R	128	R	R	>64	R	R	>32	R	R	>32	R	R	>64	R	R	≤2	S	I	>64	R	R	64	R	R	>64	R	R	>16	R	R	>128	R	R	>32	R	R	1	I	S	4	S	R	XDR
PA_Bol111	CHUQUISACA-1	Respiratory	ICU	>512	R	R	256	R	R	>64	R	R	>32	R	R	>32	R	R	>64	R	R	>128	R	R	>64	R	R	32	R	R	>64	R	R	>16	R	R	64	R	R	>32	R	R	≤0.5	I	S	≤0.03	S	S	XDR
PA_Bol114	COCHABAMBA-1	Respiratory	ICU	512	R	R	64	R	R	8	S	I	4	S	S	4	S	S	16	I	R	16	I	I	16	R	R	1	S	I	8	R	R	16	R	R	64	R	R	>32	R	R	1	I	S	0.06	S	S	XDR
PA_Bol115	COCHABAMBA-1	Urinary	ICU	512	R	R	256	R	R	16	I	R	4	S	S	4	S	S	16	I	R	16	I	I	16	R	R	1	S	I	16	R	R	16	R	R	64	R	R	>32	R	R	2	I	S	0.06	S	S	XDR
PA_Bol116	COCHABAMBA-1	Blood	ICU	>512	R	R	128	R	R	>64	R	R	>32	R	R	>32	R	R	>64	R	R	≤2	S	I	>64	R	R	32	R	R	>64	R	R	>16	R	R	>128	R	R	>32	R	R	1	I	S	4	S	R	XDR
PA_Bol117	COCHABAMBA-1	Urinary	ICU	>512	R	R	256	R	R	>64	R	R	>32	R	R	>32	R	R	>64	R	R	128	R	R	64	R	R	32	R	R	>64	R	R	>16	R	R	64	R	R	>32	R	R	1	I	S	≤0.03	S	S	XDR
PA_Bol118	CHUQUISACA-1	Blood	ICU	128	R	R	64	R	R	>64	R	R	>32	R	R	>32	R	R	>64	R	R	4	S	I	>64	R	R	>64	R	R	>64	R	R	>16	R	R	>128	R	R	>32	R	R	2	I	S	2	S	S	XDR
PA_Bol119	CHUQUISACA-1	Blood	ICU	512	R	R	128	R	R	>64	R	R	>32	R	R	>32	R	R	>64	R	R	16	I	I	>64	R	R	>64	R	R	>64	R	R	>16	R	R	>128	R	R	>32	R	R	1	I	S	8	I	R	XDR
PA_Bol12	SANTA CRUZ-2	Respiratory	Medical ward	>512	R	R	256	R	R	>64	R	R	>32	R	R	>32	R	R	>64	R	R	128	R	R	>64	R	R	1	S	I	>64	R	R	>16	R	R	64	R	R	4	R	R	1	I	S	0.5	S	S	XDR
PA_Bol120	CHUQUISACA-1	Urinary	ICU	>512	R	R	256	R	R	>64	R	R	>32	R	R	>32	R	R	>64	R	R	>128	R	R	64	R	R	16-32	R	R	>64	R	R	8	R	R	128	R	R	>32	R	R	1	I	S	0.25	S	S	XDR
PA_Bol121	CHUQUISACA-1	Blood	ICU	512	R	R	>256	R	R	>64	R	R	>32	R	R	>32	R	R	>64	R	R	16	I	I	>64	R	R	>64	R	R	>64	R	R	>16	R	R	>128	R	R	>32	R	R	1	I	S	4	S	R	XDR
PA_Bol122	CHUQUISACA-1	Respiratory	ICU	512	R	R	256	R	R	>64	R	R	>32	R	R	>32	R	R	>64	R	R	16	I	I	>64	R	R	>64	R	R	>64	R	R	>16	R	R	>128	R	R	>32	R	R	1	I	S	2	S	S	XDR
PA_Bol123	CHUQUISACA-1	Blood	ICU	128	R	R	256	R	R	32	R	R	2	S	S	8	S	S	16	I	R	32	R	R	16	R	R	1	S	I	16	R	R	>16	R	R	4	S	S	0.5	S	S	1	I	S	≤0.03	S	S	XDR
PA_Bol125	LA PAZ-2	Respiratory	ICU	128	R	R	64	R	R	>64	R	R	>32	R	R	>32	R	R	>64	R	R	8	S	I	>64	R	R	64	R	R	64	R	R	>16	R	R	>128	R	R	>32	R	R	1	I	S	0.12	S	S	XDR
PA_Bol126	LA PAZ-2	Blood	ICU	128	R	R	64	R	R	>64	R	R	>32	R	R	>32	R	R	>64	R	R	8	S	I	>64	R	R	64	R	R	64	R	R	16	R	R	>128	R	R	>32	R	R	1	I	S	0.12	S	S	XDR
PA_Bol127	LA PAZ-2	Blood	ICU	>512	R	R	128	R	R	>64	R	R	>32	R	R	32	R	R	>64	R	R	128	R	R	64	R	R	32	R	R	>64	R	R	>16	R	R	64	R	R	>32	R	R	1	I	S	0.06	S	S	XDR
PA_Bol128	LA PAZ-2	Respiratory	ICU	128	R	R	64	R	R	>64	R	R	>32	R	R	>32	R	R	>64	R	R	8	S	I	>64	R	R	64	R	R	64	R	R	16	R	R	>128	R	R	>32	R	R	1	I	S	0.06	S	S	XDR
PA_Bol129	LA PAZ-2	Respiratory	ICU	128	R	R	64	R	R	>64	R	R	>32	R	R	>32	R	R	>64	R	R	8	S	I	>64	R	R	64	R	R	64	R	R	16	R	R	>128	R	R	>32	R	R	1	I	S	0.06	S	S	XDR
PA_Bol13	SANTA CRUZ-2	Respiratory	Medical ward	>512	R	R	128	R	R	64	R	R	>32	R	R	32	R	R	32	R	R	32	R	R	>64	R	R	32	R	R	>64	R	R	>16	R	R	8	S	S	>32	R	R	1	I	S	1	S	S	XDR
PA_Bol131	LA PAZ-2	Respiratory	ICU	256	R	R	64	R	R	>64	R	R	>32	R	R	>32	R	R	>64	R	R	16	I	I	>64	R	R	64	R	R	>64	R	R	>16	R	R	>128	R	R	>32	R	R	1	I	S	0.5	S	S	XDR
PA_Bol134	POTOSI-1	Blood	ICU	512	R	R	64	R	R	32	R	R	>32	R	R	16	R	R	8	S	I	16	I	I	64	R	R	1	S	I	8	R	R	16	R	R	16	S	S	16	R	R	1	I	S	≤0.03	S	S	XDR
PA_Bol135	COCHABAMBA-1	Blood	ICU	256	R	R	64	R	R	>64	R	R	>32	R	R	>32	R	R	>64	R	R	16	I	I	>64	R	R	16	R	R	>64	R	R	>16	R	R	>128	R	R	>32	R	R	1	I	S	0.25-0.5	S	S	XDR
PA_Bol136	POTOSI-1	Blood	ICU	512	R	R	256	R	R	>64	R	R	>32	R	R	>32	R	R	>64	R	R	16	I	I	>64	R	R	64	R	R	>64	R	R	>16	R	R	>128	R	R	>32	R	R	1	I	S	2	S	S	XDR
PA_Bol137	SANTA CRUZ-3	Urinary	ICU	>512	R	R	256	R	R	>64	R	R	>32	R	R	>32	R	R	>64	R	R	32	R	R	>64	R	R	>64	R	R	>64	R	R	>16	R	R	128	R	R	>32	R	R	1	I	S	≤0.03	S	S	XDR
PA_Bol138	POTOSI-1	Respiratory	ICU	512	R	R	128	R	R	>64	R	R	>32	R	R	>32	R	R	>64	R	R	16	I	I	>64	R	R	>64	R	R	>64	R	R	>16	R	R	>128	R	R	>32	R	R	1	I	S	2	S	S	XDR
PA_Bol139	SANTA CRUZ-3	Respiratory	ICU	>512	R	R	128	R	R	>64	R	R	>32	R	R	>32	R	R	>64	R	R	4	S	I	>64	R	R	>64	R	R	64	R	R	>16	R	R	>128	R	R	>32	R	R	1	I	S	2	S	S	XDR
PA_Bol14	SANTA CRUZ-2	Respiratory	ICU	>512	R	R	256	R	R	>64	R	R	>32	R	R	>32	R	R	>64	R	R	128	R	R	64	R	R	16-32	R	R	>64	R	R	>16	R	R	128	R	R	>32	R	R	2	I	S	0.25	S	S	XDR
PA_Bol140	SANTA CRUZ-5	Blood	ICU	256	R	R	64	R	R	>64	R	R	>32	R	R	>32	R	R	>64	R	R	16	I	I	>64	R	R	16	R	R	>64	R	R	>16	R	R	>128	R	R	>32	R	R	1	I	S	0.25	S	S	XDR
PA_Bol141	COCHABAMBA-1	Blood	ICU	256	R	R	128	R	R	>64	R	R	>32	R	R	>32	R	R	>64	R	R	16	I	I	>64	R	R	>64	R	R	>64	R	R	>16	R	R	>128	R	R	>32	R	R	1	I	S	0.06	S	S	XDR
PA_Bol143	COCHABAMBA-2	Respiratory	ICU	>512	R	R	256	R	R	>64	R	R	>32	R	R	>32	R	R	>64	R	R	>128	R	R	>64	R	R	64	R	R	>64	R	R	>16	R	R	128	R	R	>32	R	R	1	I	S	0.06	S	S	XDR
PA_Bol144	COCHABAMBA-2	Respiratory	ICU	>512	R	R	128	R	R	>64	R	R	>32	R	R	32	R	R	>64	R	R	128	R	R	8	R	R	2	S	I	4	I	I	>16	R	R	64	R	R	>32	R	R	1	I	S	≤0.03	S	S	XDR
PA_Bol146	COCHABAMBA-1	Blood	ICU	256	R	R	64	R	R	>64	R	R	>32	R	R	>32	R	R	>64	R	R	32	R	R	>64	R	R	64	R	R	>64	R	R	>16	R	R	>128	R	R	>32	R	R	1	I	S	0.5	S	S	XDR
PA_Bol147	SANTA CRUZ-1	Respiratory	ICU	512	R	R	128	R	R	>64	R	R	>32	R	R	>32	R	R	>64	R	R	8	S	I	>64	R	R	>64	R	R	>64	R	R	>16	R	R	>128	R	R	>32	R	R	1	I	S	2	S	S	XDR
PA_Bol15	SANTA CRUZ-2	Urinary	Medical ward	256	R	R	128	R	R	>64	R	R	>32	R	R	>32	R	R	>64	R	R	16	I	I	>64	R	R	64	R	R	>64	R	R	>16	R	R	>128	R	R	>32	R	R	2	I	S	0.5	S	S	XDR
PA_Bol18	SANTA CRUZ-1	Respiratory	Medical ward	256	R	R	128	R	R	>64	R	R	>32	R	R	>32	R	R	>64	R	R	16	I	I	>64	R	R	>64	R	R	>64	R	R	>16	R	R	>128	R	R	>32	R	R	2	I	S	4	S	R	XDR
PA_Bol22	SANTA CRUZ-3	Blood	ICU	256	R	R	32	I	R	4	S	I	2	S	S	4	S	S	8	S	I	32	R	R	8	R	R	1	S	I	16	R	R	>16	R	R	128	R	R	>32	R	R	2	I	S	0.06	S	S	XDR
PA_Bol23	SANTA CRUZ-3	Respiratory	Other	256	R	R	128	R	R	16	I	R	4	S	S	4	S	S	16	I	R	32	R	R	8-16	R	R	2	S	I	8-16	R	R	4	R	R	64	R	R	>32	R	R	2	I	S	0.06	S	S	XDR
PA_Bol24	SANTA CRUZ-3	Blood	ICU	>512	R	R	128	R	R	>64	R	R	>32	R	R	32	R	R	>64	R	R	128	R	R	64	R	R	32	R	R	>64	R	R	16	R	R	128	R	R	>32	R	R	1	I	S	0.06	S	S	XDR
PA_Bol25	SANTA CRUZ-1	Respiratory	ICU	256	R	R	32	I	R	2	S	I	4	S	S	4	S	S	8	S	I	128	R	R	8	R	R	1	S	I	16	R	R	16	R	R	64	R	R	>32	R	R	2	I	S	0.06	S	S	XDR
PA_Bol26	SANTA CRUZ-1	Respiratory	ICU	512	R	R	64	R	R	8	S	I	4	S	S	8	S	S	16	I	R	32	R	R	8	R	R	1	S	I	16	R	R	16	R	R	64	R	R	>32	R	R	1	I	S	0.03	S	S	XDR
PA_Bol28	SANTA CRUZ-7	skin soft tissue	Medical ward	256	R	R	64	R	R	32	R	R	16	R	R	8	S	S	16	I	R	>128	R	R	64	R	R	32	R	R	>64	R	R	>16	R	R	128	R	R	>32	R	R	2	I	S	0.25	S	S	XDR
PA_Bol29	SANTA CRUZ-7	Respiratory	Medical ward	>512	R	R	128	R	R	>64	R	R	>32	R	R	32	R	R	64	R	R	32	R	R	>64	R	R	64	R	R	64	R	R	>16	R	R	16	S	S	>32	R	R	1	I	S	0.06	S	S	XDR
PA_Bol31	SANTA CRUZ-1	Respiratory	ICU	256	R	R	128	R	R	>64	R	R	>32	R	R	>32	R	R	>64	R	R	8	S	I	>64	R	R	>64	R	R	>64	R	R	>16	R	R	>128	R	R	>32	R	R	16	R	R	2	S	S	XDR
PA_Bol32	SANTA CRUZ-1	Others	ICU	256	R	R	32	I	R	4	S	I	2	S	S	4	S	S	32	R	R	32	R	R	8	R	R	2	S	I	8	R	R	16	R	R	64	R	R	>32	R	R	2	I	S	≤0.03	S	S	XDR
PA_Bol33	SANTA CRUZ-1	Respiratory	Medical ward	256	R	R	128	R	R	>64	R	R	>32	R	R	>32	R	R	>64	R	R	128	R	R	>64	R	R	>64	R	R	>64	R	R	>16	R	R	>128	R	R	>32	R	R	1	I	S	4	S	R	XDR
PA_Bol34	SANTA CRUZ-1	Respiratory	ICU	256	R	R	32	I	R	4	S	I	2	S	S	2	S	S	32	R	R	16	I	I	8	R	R	2	S	I	16	R	R	8	R	R	128	R	R	>32	R	R	1	I	S	0.5	S	S	XDR
PA_Bol36	SANTA CRUZ-1	skin soft tissue	Medical ward	256	R	R	256	R	R	32	R	R	4	S	S	8	S	S	16	I	R	32	R	R	16	R	R	1	S	I	16	R	R	>16	R	R	64	R	R	>32	R	R	2	I	S	0.12	S	S	XDR
PA_Bol37	SANTA CRUZ-1	Respiratory	ICU	512	R	R	32	I	R	4	S	I	4	S	S	8	S	S	8	S	I	32	R	R	8	R	R	1-2	S	I	16	R	R	>16	R	R	32	I	R	>32	R	R	1	I	S	0.06	S	S	XDR
PA_Bol38	SANTA CRUZ-1	Respiratory	ICU	>512	R	R	>256	R	R	64	R	R	>32	R	R	>32	R	R	>64	R	R	32	R	R	>64	R	R	64	R	R	>64	R	R	>16	R	R	16	S	S	>32	R	R	1	I	S	0.12	S	S	XDR
PA_Bol39	SANTA CRUZ-7	Respiratory	ICU	>512	R	R	64	R	R	32	R	R	>32	R	R	32	R	R	32	R	R	32	R	R	>64	R	R	32-64	R	R	64	R	R	>16	R	R	16	S	S	>32	R	R	1	I	S	0.06	S	S	XDR
PA_Bol4	SANTA CRUZ-7	Respiratory	ICU	128	R	R	256	R	R	64	R	R	4	S	S	8	S	S	16	I	R	32	R	R	8	R	R	1	S	I	4	I	I	>16	R	R	4	S	S	>32	R	R	1	I	S	4	S	R	XDR
PA_Bol40	SANTA CRUZ-7	Urinary	ICU	>512	R	R	128	R	R	>64	R	R	>32	R	R	32	R	R	>64	R	R	128	R	R	>64	R	R	64	R	R	>64	R	R	>16	R	R	128	R	R	>32	R	R	1	I	S	0.06	S	S	XDR
PA_Bol42	SANTA CRUZ-7	Respiratory	ICU	512	R	R	64	R	R	64	R	R	32	R	R	8	S	S	16	I	R	4	S	I	64	R	R	32	R	R	>64	R	R	16	R	R	128	R	R	>32	R	R	2	I	S	0.25	S	S	XDR
PA_Bol44	SANTA CRUZ-1	Respiratory	ICU	512	R	R	>256	R	R	>64	R	R	>32	R	R	>32	R	R	>64	R	R	32	R	R	>64	R	R	>64	R	R	>64	R	R	>16	R	R	>128	R	R	>32	R	R	2	I	S	4	S	R	XDR
PA_Bol45	SANTA CRUZ-1	Respiratory	ICU	256	R	R	32	I	R	32	R	R	2	S	S	16	R	R	8	S	I	32	R	R	8	R	R	2	S	I	8	R	R	16	R	R	64	R	R	>32	R	R	1	I	S	0.25	S	S	XDR
PA_Bol46	SANTA CRUZ-1	Respiratory	ICU	512	R	R	128	R	R	64	R	R	>32	R	R	32	R	R	32	R	R	32	R	R	>64	R	R	32-64	R	R	64	R	R	>16	R	R	16	S	S	>32	R	R	2	I	S	0.06	S	S	XDR
PA_Bol47	SANTA CRUZ-1	Urinary	ICU	256	R	R	128	R	R	>64	R	R	>32	R	R	>32	R	R	>64	R	R	32	R	R	>64	R	R	>64	R	R	>64	R	R	>16	R	R	>128	R	R	>32	R	R	1	I	S	1	S	S	XDR
PA_Bol48	SANTA CRUZ-1	Urinary	ICU	256	R	R	128	R	R	>64	R	R	>32	R	R	>32	R	R	>64	R	R	16	I	I	>64	R	R	>64	R	R	>64	R	R	>16	R	R	>128	R	R	>32	R	R	≤0.5	I	S	2	S	S	XDR
PA_Bol49	SANTA CRUZ-1	Blood	ICU	256	R	R	64	R	R	>64	R	R	>32	R	R	>32	R	R	>64	R	R	32	R	R	>64	R	R	>64	R	R	>64	R	R	>16	R	R	>128	R	R	>32	R	R	8	R	R	1	S	S	PDR
PA_Bol5	SANTA CRUZ-7	Respiratory	Surgical ward	512	R	R	>256	R	R	>64	R	R	>32	R	R	>32	R	R	>64	R	R	32	R	R	>64	R	R	>64	R	R	>64	R	R	>16	R	R	>128	R	R	>32	R	R	1	I	S	1	S	S	XDR
PA_Bol50	SANTA CRUZ-1	Urinary	ICU	>512	R	R	256	R	R	>64	R	R	>32	R	R	>32	R	R	>64	R	R	64	R	R	>64	R	R	>64	R	R	>64	R	R	>16	R	R	>128	R	R	>32	R	R	≤0.5	I	S	1	S	S	XDR
PA_Bol51	SANTA CRUZ-1	skin soft tissue	Medical ward	512	R	R	256	R	R	>64	R	R	>32	R	R	>32	R	R	>64	R	R	8	S	I	>64	R	R	>64	R	R	>64	R	R	>16	R	R	>128	R	R	>32	R	R	1	I	S	8	I	R	XDR
PA_Bol52	SANTA CRUZ-1	Urinary	Medical ward	512	R	R	256	R	R	>64	R	R	>32	R	R	>32	R	R	>64	R	R	8	S	I	>64	R	R	>64	R	R	>64	R	R	>16	R	R	>128	R	R	>32	R	R	1	I	S	8	I	R	XDR
PA_Bol53	SANTA CRUZ-1	skin soft tissue	Medical ward	>512	R	R	256	R	R	>64	R	R	>32	R	R	32	R	R	>64	R	R	128	R	R	32	R	R	16	R	R	>64	R	R	8	R	R	64	R	R	>32	R	R	2	I	S	0.06	S	S	XDR
PA_Bol55	SANTA CRUZ-1	Respiratory	ICU	256	R	R	64	R	R	>64	R	R	>32	R	R	>32	R	R	>64	R	R	8	S	I	>64	R	R	>64	R	R	>64	R	R	>16	R	R	>128	R	R	>32	R	R	1	I	S	1	S	S	XDR
PA_Bol58	SANTA CRUZ-3	Blood	ICU	256	R	R	32	I	R	4	S	I	2	S	S	4	S	S	16	I	R	16	I	I	8	R	R	2	S	I	8	R	R	16	R	R	64	R	R	>32	R	R	2	I	S	0.06	S	S	XDR
PA_Bol6	SANTA CRUZ-7	Respiratory	Medical ward	256	R	R	128	R	R	>64	R	R	>32	R	R	>32	R	R	>64	R	R	8	S	I	>64	R	R	>64	R	R	>64	R	R	>16	R	R	>128	R	R	>32	R	R	2	I	S	2	S	S	XDR
PA_Bol60	SANTA CRUZ-3	Respiratory	ICU	512	R	R	32	I	R	>64	R	R	>32	R	R	32	R	R	64	R	R	>128	R	R	32	R	R	2	S	I	16	R	R	16	R	R	64	R	R	>32	R	R	2	I	S	2	S	S	XDR
PA_Bol61	SANTA CRUZ-3	Blood	ICU	256	R	R	32	I	R	2-4	S	I	2	S	S	2	S	S	8	S	I	32	R	R	8	R	R	1	S	I	8	R	R	16	R	R	64	R	R	>32	R	R	2	I	S	≤0.03	S	S	XDR
PA_Bol62	SANTA CRUZ-3	Respiratory	ICU	>512	R	R	256	R	R	64	R	R	>32	R	R	32	R	R	>64	R	R	64	R	R	>64	R	R	>64	R	R	>64	R	R	>16	R	R	>128	R	R	>32	R	R	2	I	S	0.06	S	S	XDR
PA_Bol63	SANTA CRUZ-3	Respiratory	ICU	256	R	R	128	R	R	32	R	R	4	S	S	8	S	S	16	I	R	32	R	R	16	R	R	1	S	I	16	R	R	16	R	R	32	I	R	>32	R	R	1	I	S	≤0.03	S	S	XDR
PA_Bol66	LA PAZ-2	Respiratory	ICU	128	R	R	64	R	R	>64	R	R	>32	R	R	32	R	R	>64	R	R	32	R	R	64	R	R	>64	R	R	64	R	R	8	R	R	32	I	R	8	R	R	≤0.5	I	S	0.25	S	S	XDR
PA_Bol67	LA PAZ-2	Respiratory	ICU	>512	R	R	256	R	R	>64	R	R	>32	R	R	>32	R	R	>64	R	R	>128	R	R	64	R	R	32	R	R	>64	R	R	>16	R	R	128	R	R	>32	R	R	2	I	S	0.25	S	S	XDR
PA_Bol68	LA PAZ-2	Blood	ICU	>512	R	R	64	R	R	>64	R	R	>32	R	R	>32	R	R	>64	R	R	≤2	S	I	>64	R	R	8	I	I	>64	R	R	>16	R	R	>128	R	R	>32	R	R	1	I	S	16	R	R	XDR
PA_Bol69	LA PAZ-2	Urinary	ICU	128	R	R	128	R	R	64	R	R	32	R	R	4	S	S	16	I	R	16	I	I	8	R	R	2	S	I	4	I	I	8	R	R	16	S	S	16	R	R	1	I	S	0.06	S	S	XDR
PA_Bol7	SANTA CRUZ-7	Respiratory	ICU	>512	R	R	128	R	R	>64	R	R	>32	R	R	32	R	R	>64	R	R	128	R	R	>64	R	R	16-32	R	R	>64	R	R	16	R	R	128	R	R	>32	R	R	2	I	S	0.06	S	S	XDR
PA_Bol70	SANTA CRUZ-5	Blood	ICU	256	R	R	64	R	R	>64	R	R	>32	R	R	>32	R	R	>64	R	R	16	I	I	>64	R	R	>64	R	R	>64	R	R	>16	R	R	>128	R	R	>32	R	R	1	I	S	1	S	S	XDR
PA_Bol71	SANTA CRUZ-8	Respiratory	ICU	>512	R	R	256	R	R	64	R	R	>32	R	R	32	R	R	64	R	R	64	R	R	>64	R	R	64	R	R	>64	R	R	>16	R	R	>128	R	R	>32	R	R	2	I	S	0.06	S	S	XDR
PA_Bol72	SANTA CRUZ-8	Respiratory	ICU	>512	R	R	128	R	R	>64	R	R	>32	R	R	32	R	R	>64	R	R	128	R	R	64	R	R	64	R	R	>64	R	R	16	R	R	128	R	R	>32	R	R	2	I	S	0.25	S	S	XDR
PA_Bol73	SANTA CRUZ-5	Respiratory	ICU	>512	R	R	128	R	R	>64	R	R	>32	R	R	>32	R	R	>64	R	R	8	S	I	>64	R	R	32-64	R	R	>64	R	R	>16	R	R	>128	R	R	>32	R	R	2	I	S	2	S	S	XDR
PA_Bol74	LA PAZ-2	Respiratory	ICU	>512	R	R	256	R	R	>64	R	R	>32	R	R	32	R	R	>64	R	R	128	R	R	>64	R	R	32	R	R	>64	R	R	>16	R	R	128	R	R	>32	R	R	2	I	S	0.06	S	S	XDR
PA_Bol75	SANTA CRUZ-4	Respiratory	ICU	256	R	R	256	R	R	>64	R	R	>32	R	R	>32	R	R	>64	R	R	8	S	I	>64	R	R	>64	R	R	>64	R	R	>16	R	R	>128	R	R	>32	R	R	1	I	S	4	S	R	XDR
PA_Bol76	SANTA CRUZ-6	Respiratory	ICU	256	R	R	64	R	R	>64	R	R	>32	R	R	>32	R	R	>64	R	R	16	I	I	>64	R	R	>64	R	R	>64	R	R	>16	R	R	>128	R	R	>32	R	R	1	I	S	0.06	S	S	XDR
PA_Bol79	SANTA CRUZ-6	Respiratory	ICU	>512	R	R	128	R	R	>64	R	R	>32	R	R	>32	R	R	>64	R	R	≤2	S	I	>64	R	R	8	I	I	64	R	R	>16	R	R	>128	R	R	>32	R	R	1	I	S	8	I	R	XDR
PA_Bol8	SANTA CRUZ-2	Respiratory	Medical ward	512	R	R	128	R	R	>64	R	R	>32	R	R	>32	R	R	>64	R	R	16	I	I	>64	R	R	>64	R	R	>64	R	R	>16	R	R	>128	R	R	>32	R	R	1	I	S	2	S	S	XDR
PA_Bol80	LA PAZ-2	Respiratory	ICU	>512	R	R	64	R	R	>64	R	R	>32	R	R	32	R	R	>64	R	R	64	R	R	64	R	R	32	R	R	>64	R	R	>16	R	R	128	R	R	>32	R	R	1	I	S	0.06	S	S	XDR
PA_Bol82	SANTA CRUZ-6	Respiratory	ICU	256	R	R	128	R	R	>64	R	R	>32	R	R	>32	R	R	>64	R	R	8	S	I	>64	R	R	>64	R	R	>64	R	R	>16	R	R	>128	R	R	>32	R	R	1	I	S	1	S	S	XDR
PA_Bol83	SANTA CRUZ-3	Respiratory	ICU	>512	R	R	128	R	R	>64	R	R	>32	R	R	32	R	R	>64	R	R	128	R	R	64	R	R	16-32	R	R	>64	R	R	16	R	R	128	R	R	>32	R	R	2	I	S	0.12	S	S	XDR
PA_Bol84	SANTA CRUZ-1	Respiratory	ICU	128	R	R	128	R	R	>64	R	R	>32	R	R	>32	R	R	>64	R	R	8	S	I	>64	R	R	>64	R	R	>64	R	R	>16	R	R	>128	R	R	>32	R	R	1	I	S	4	S	R	XDR
PA_Bol85	SANTA CRUZ-6	Respiratory	ICU	256	R	R	64	R	R	32	R	R	16	R	R	≤0.5	S	S	16	I	R	≤2	S	I	64	R	R	32	R	R	>64	R	R	16	R	R	>128	R	R	>32	R	R	2	I	S	0.06	S	S	XDR
PA_Bol87	SANTA CRUZ-1	Respiratory	ICU	512	R	R	256	R	R	>64	R	R	>32	R	R	>32	R	R	>64	R	R	16	I	I	>64	R	R	>64	R	R	>64	R	R	>16	R	R	>128	R	R	>32	R	R	2	I	S	8	I	R	XDR
PA_Bol88	SANTA CRUZ-5	Respiratory	ICU	256	R	R	64	R	R	>64	R	R	>32	R	R	>32	R	R	>64	R	R	8	S	I	>64	R	R	>64	R	R	>64	R	R	>16	R	R	>128	R	R	>32	R	R	1	I	S	1	S	S	XDR
PA_Bol89	SANTA CRUZ-3	Respiratory	ICU	>512	R	R	256	R	R	64	R	R	>32	R	R	32	R	R	64	R	R	64	R	R	>64	R	R	64	R	R	>64	R	R	>16	R	R	128	R	R	>32	R	R	2	I	S	0.06	S	S	XDR
PA_Bol9	SANTA CRUZ-2	Respiratory	ICU	>512	R	R	128	R	R	>64	R	R	>32	R	R	>32	R	R	>64	R	R	128	R	R	64	R	R	16-32	R	R	>64	R	R	>16	R	R	64	R	R	>32	R	R	1	I	S	0.12	S	S	XDR
PA_Bol90	SANTA CRUZ-3	Respiratory	ICU	>512	R	R	128	R	R	64	R	R	>32	R	R	32	R	R	64	R	R	32	R	R	>64	R	R	64	R	R	>64	R	R	>16	R	R	>128	R	R	>32	R	R	2	I	S	0.06	S	S	XDR
PA_Bol91	SANTA CRUZ-1	Respiratory	ICU	256	R	R	128	R	R	>64	R	R	>32	R	R	>32	R	R	>64	R	R	16	I	I	>64	R	R	>64	R	R	>64	R	R	>16	R	R	>128	R	R	>32	R	R	8	I	R	1	S	S	XDR
PA_Bol94	SANTA CRUZ-1	Respiratory	ICU	256	R	R	128	R	R	>64	R	R	>32	R	R	>32	R	R	>64	R	R	≤2	S	I	>64	R	R	>64	R	R	>64	R	R	>16	R	R	>128	R	R	>32	R	R	2	I	S	4	S	R	XDR
PA_Bol95	SANTA CRUZ-1	Respiratory	ICU	256	R	R	16	S	I	>64	R	R	>32	R	R	16	R	R	32	R	R	>128	R	R	16	R	R	1	S	I	16	R	R	2	R	R	4	S	S	>32	R	R	1	I	S	1	S	S	XDR
PA_Bol96	SANTA CRUZ-1	Respiratory	ICU	512	R	R	128	R	R	>64	R	R	>32	R	R	8	S	S	32	R	R	128	R	R	32	R	R	0.5-1	S	I	8	R	R	>16	R	R	32	I	R	16	R	R	1	I	S	0.25	S	S	XDR
PA_Bol99	LA PAZ-1	Respiratory	ICU	>512	R	R	128	R	R	>64	R	R	>32	R	R	32	R	R	>64	R	R	128	R	R	8	R	R	2	S	I	2	S	S	>16	R	R	64	R	R	>32	R	R	2	I	S	≤0.03	S	S	XDR
PA_Bol97	LA PAZ-1	Respiratory	ICU	32	I	R	≤4	S	I	2	S	I	1	S	S	2	S	S	4	S	I	4	S	I	16	R	R	1	S	I	4-8	I-R	I-R	>16	R	R	32	I	R	>32	R	R	1	I	S	≤0.03	S	S	MDR
PA_Bol132	LA PAZ-2	Respiratory	ICU	64	I	R	8	S	I	8	S	I	1	S	S	4	S	S	4	S	I	16	I	I	16	R	R	1	S	I	8	R	R	0.5	S	I	≤2	S	S	0.5	S	S	1	I	S	≤0.03	S	S	S
PA_Bol16	SANTA CRUZ-5	Respiratory	ICU	≤8	S	I	≤4	S	I	8	S	I	≤0.5	S	S	2	S	S	4	S	I	≤2	S	i	16	R	R	1	S	I	4	I	I	1	I	R	≤2	S	S	>32	R	R	1	I	S	0.06	S	S	MDR
PA_Bol17	SANTA CRUZ-5	Respiratory	Medical ward	128	R	R	8	S	I	>64	R	R	>32	R	R	>32	R	R	>64	R	R	4	S	I	32	R	R	2	S	I	4	I	I	≤0.12	S	I	>128	R	R	>32	R	R	2	I	S	0.06	S	S	MDR
PA_Bol77	SANTA CRUZ-5	Respiratory	ICU	64	I	R	32	I	R	16	I	R	≤0.5	S	S	2	S	S	8	S	I	16	I	I	2	S	I	0.5	S	S	≤0.5	S	S	>16	R	R	≤2	S	S	8	R	R	2	I	S	0.25	S	S	MDR
PA_Bol108	CHUQUISACA-1	Respiratory	ICU	256	R	R	128	R	R	16	I	R	4	S	S	2	S	S	16	I	R	16	I	I	4	I	I	0.5-1	S	I	4	I	I	16	R	R	64	R	R	>32	R	R	2	I	S	≤0.03	S	S	MDR
PA_Bol27	SANTA CRUZ-7	Respiratory	ICU	128	R	R	32	I	R	4	S	I	2	S	S	4	S	S	8	S	I	16	I	I	8	R	R	2	S	I	8	R	R	4	R	R	128	R	R	>32	R	R	1	I	S	0.25	S	S	MDR
PA_Bol142	POTOSI-1	Respiratory	ICU	256	R	R	128	R	R	8	S	I	2	S	S	1	S	S	8	S	I	16	I	I	8	R	R	2	S	I	4	I	I	16	R	R	64	R	R	>32	R	R	1	I	S	≤0.03	S	S	MDR
PA_Bol41	SANTA CRUZ-7	Respiratory	ICU	64	I	R	16	S	I	8	S	I	≤0.5	S	S	4	S	S	8	S	I	64	R	R	32	R	R	2	S	I	16	R	R	0.25	S	I	≤2	S	S	≤0.25	S	S	1	I	S	≤0.03	S	S	S
PA_Bol35	SANTA CRUZ-1	Respiratory	ICU	256	R	R	16	S	I	4	S	I	4	S	S	4	S	S	8	S	I	8	S	I	8	R	R	0.5-1	S	I	16	R	R	16	R	R	64	R	R	>32	R	R	1	I	S	0.12	S	S	MDR
PA_Bol133	LA PAZ-2	Respiratory	ICU	64	I	R	16	S	I	32	R	R	>32	R	R	4	S	S	8	S	I	16	I	I	32	R	R	2	S	I	32	R	R	1	I	R	≤2	S	S	0.5	S	S	4	R	S	≤0.03	S	S	MDR
PA_Bol124	CHUQUISACA-1	Blood	ICU	32	I	R	≤4	S	I	2	S	I	≤0.5	S	S	2	S	S	≤1	S	I	4	S	I	2	S	I	0.5	S	S	≤0.5	S	S	0.25	S	I	≤2	S	S	0.5	S	S	1	I	S	0.25	S	S	S
PA_Bol104	CHUQUISACA-1	Respiratory	ICU	256	R	R	16	S	I	>64	R	R	>32	R	R	>32	R	R	>64	R	R	8	S	I	>64	R	R	16-32	R	R	>64	R	R	>16	R	R	>128	R	R	>32	R	R	1	I	S	1	S	S	MDR
PA_Bol93	SANTA CRUZ-1	Respiratory	ICU	≤8	S	I	≤4	S	I	≤1	S	I	≤0.5	S	S	2	S	S	≤1	S	I	≤2	S	I	16	R	R	1	S	I	4	I	I	≤0.12	S	I	≤2	S	S	0.5	S	S	2	I	S	0.06	S	S	S
PA_Bol2	SANTA CRUZ-3	skin soft tissue	Surgical ward	64	I	R	16	S	I	8	S	I	≤0.5	S	S	4	S	S	8	S	I	16	I	I	16	R	R	1	S	I	16	R	R	2	R	R	≤2	S	S	0.5	S	S	1	I	S	0.5	S	S	S
PA_Bol21	SANTA CRUZ-3	Respiratory	ICU	256	R	R	256	R	R	4	S	I	2	S	S	2	S	S	8	S	I	16	I	I	8	R	R	0.5-1	S	I	16	R	R	8	R	R	64	R	R	>32	R	R	2	I	S	0.25	S	S	MDR
PA_Bol20	SANTA CRUZ-3	Respiratory	ICU	32	I	R	16	S	I	4	S	I	≤0.5	S	S	4	S	S	4	S	I	8	S	I	16	R	R	1	S	I	16	R	R	≤0.12	S	I	4	S	S	0.5	S	S	1	I	S	0.12	S	S	S
PA_Bol148	SANTA CRUZ-3	Respiratory	ICU	256	R	R	16	S	I	>64	R	R	>32	R	R	16	R	R	32	R	R	≤2	S	I	16	R	R	1	S	I	16	R	R	2	R	R	64	R	R	>32	R	R	2	I	S	0.06	S	S	MDR
PA_Bol19	SANTA CRUZ-3	Respiratory	ICU	512	R	R	>256	R	R	>64	R	R	8	I	R	32	R	R	64	R	R	128	R	R	32	R	R	4	I	R	16	R	R	≤0.12	S	I	8	S	S	1	S	S	1	I	S	0.12-0.25	S	S	MDR
PA_Bol56	SANTA CRUZ-3	Blood	ICU	128	R	R	32	I	R	4	S	I	2	S	S	2-4	S	S	8	S	I	16	I	I	8	R	R	0.5-1	S	I	16	R	R	8	R	R	64	R	R	>32	R	R	2	I	S	≤0.03	S	S	MDR
PA_Bol57	SANTA CRUZ-3	Respiratory	ICU	>512	R	R	8	S	I	>64	R	R	>32	R	R	>32	R	R	>64	R	R	8	S	I	8	R	R	0.5-1	S	I	2	S	S	0.5	S	I	≤2	S	S	16	R	R	2	I	S	0.06	S	S	MDR
PA_Bol59	SANTA CRUZ-3	Respiratory	ICU	256	R	R	32	I	R	4	S	I	2	S	S	4	S	S	8	S	I	16	I	I	16	R	R	2	S	I	16	R	R	16	R	R	64	R	R	>32	R	R	1	I	S	0.12	S	S	MDR
PA_Bol64	SANTA CRUZ-3	Respiratory	ICU	256	R	R	32	I	R	4	S	I	2	S	S	4	S	S	8	S	I	16	I	I	8	R	R	1	S	I	16	R	R	8	R	R	64	R	R	>32	R	R	1	I	S	≤0.03	S	S	MDR
PA_Bol65	SANTA CRUZ-3	Respiratory	ICU	256	R	R	16	S	I	>64	R	R	32	R	R	8	S	S	32	R	R	128	R	R	16	R	R	2	S	I	16	R	R	0.5	S	I	16	S	S	>32	R	R	1	I	S	≤0.03	S	S	MDR
PA_Bol86	SANTA CRUZ-3	Blood	ICU	256	R	R	32	I	R	2	S	I	2	S	S	2	S	S	8	S	I	16	I	I	16	R	R	2	S	I	16	R	R	16	R	R	64	R	R	>32	R	R	2	I	S	0.12	S	S	MDR
PA_Bol149	SANTA CRUZ-1	Urinary	ICU	256	R	R	32	I	R	4	S	I	2	S	S	4	S	S	8	S	I	16	I	I	8	R	R	1	S	I	16	R	R	16	R	R	64	R	R	>32	R	R	1	I	S	0.03	S	S	MDR
PA_Bol113	COCHABAMBA-3	Respiratory	ICU	16	S	R	≤4	S	I	2	S	I	1	S	S	2	S	S	2	S	I	4	S	I	32	R	R	4	I	R	4	I	I	0.25	S	I	4	S	S	0.5	S	S	2	I	S	0.03-0.12	S	S	S
PA_Bol112	COCHABAMBA-3	Respiratory	ICU	32	I	R	8	S	I	2-4	S	I	1	S	S	2-4	S	S	2	S	I	8	S	I	16	R	R	2	S	I	4-8	I	I	≤0.12	S	I	≤2	S	S	0.5	S	S	1	I	S	0.06	S	S	S
PA_Bol98	LA PAZ-1	Blood	ICU	32	I	R	8	S	I	4	S	I	1-2	S	S	2	S	S	8	S	I	4	S	I	32	R	R	4	I	R	8	R	R	>16	R	R	32	I	R	>32	R	R	1	I	S	≤0.03	S	S	MDR
[truncated: 55 more columns]
